# Supplementary material for: Image-based phenotypic sorting of synthetic cells
Source: Sci Adv. 2026 Jun 3;12(23):eaed0860. doi: 10.1126/sciadv.aed0860 (PMC13232557; doi:10.1126/sciadv.aed0860)
Supplement: Supplementary file 2 — Data S1 [file sciadv.aed0860_data_s1.zip]

Archive with 1 entries (1 files):
- sciadv.aed0860_data_s1.xlsx
