# Supplementary material for: Image-based phenotypic sorting of synthetic cells
Source: Sci Adv. 2026 Jun 3;12(23):eaed0860. doi: 10.1126/sciadv.aed0860 (PMC13232557; doi:10.1126/sciadv.aed0860)
Supplement: Supplementary file 2 — Data S1 [file sciadv.aed0860_data_s1.zip › sciadv.aed0860_data_s1.xlsx]

## Sheet: Sheet1
Supplementary Data 1: Comparing benchmarking metrics with similar studies. The metrics were extracted from the references to our best ability. It is possible that some metrics may have been provided in the study, but were not included in this table.
Throughput
Precision
Sensitivity
		Our study - detailed information	Our study - short	Hasle, N. et al. High-throughput, microscope-based sorting to dissect cellular heterogeneity. Molecular Systems Biology 16, e9442 (2020).	Lee, J. et al. Versatile phenotype-activated cell sorting. Science Advances 6, eabb7438 (2020).	Yan, X. et al. High-content imaging-based pooled CRISPR screens in mammalian cells. Journal of Cell Biology 220, e202008158 (2021).	Kanfer, G. et al. Image-based pooled whole-genome CRISPRi screening for subcellular phenotypes. Journal of Cell Biology 220, e202006180 (2021).	You, L. et al. Linking the genotypes and phenotypes of cancer cells in heterogenous populations via real-time optical tagging and image analysis. Nat. Biomed. Eng 6, 667–675 (2022).	Tian, H. et al. Video-based pooled screening yields improved far-red genetically encoded voltage indicators. Nat Methods 20, 1082–1094 (2023).	Lin, C., Liu, L. & Zou, P. Functional imaging-guided cell selection for evolving genetically encoded fluorescent indicators. Cell Reports Methods 3, 100544 (2023).
General features	Microscope	-	Laser-scanning confocal fluorescence microscope (A1R, Nikon)	Widefield inverted fluorescence microscope with digital micromirror device (Leica DMi8 inverted microscope)	Widefield inverted fluorescence microscope with a digital micromirror device (Eclipse Ti-E, Nikon Instruments)	Nikon Eclipse Ti-E microscope with a digital micromirror device	Confocal spinning disk Nikon Ti-2 CSU-W1 system, galvo-miniscanner photoactivation unit	Ultrawide Field-of-view Optical (UFO) microscope	Ultra-widefield imaging system with digital micromirror device	Inverted fluorescence microscope (Nikon-TiE) equipped with spinning disk confocal unit
	Objective	SR Apo TIRF 100× oil immersion objective (NA 1.49)	100×, 1.49 NA	20×, 0.8 NA	20×, 0.75 NA, or 10×, 0.45 NA (for optically tagging whole enteroids)	20×, 0.75-NA	20×, NA 0.75	1×, NA 0.5 or 0.63×, NA 0.25		20×, NA 0.75 (or 40×, 1.3 NA)
	Type of cells	Gene-expressing synthetic cells	Synthetic	Human	Yeast, human	Human	Human	Human	Mammalian	Human
	Photostimulated protein/dye	PAmCherry2	PAmCherry2	Dendra2 (H3-Dendra2 or NLS-Dendra2x3 stably expressed)	PAmCherry1 (or dye PA-JF549)	PAmCherry	PAmCherry	Modified rhodamine-based dye	mEOS4a	PAmCherry1 (or PA-GFP)
Metrics	Number of cells imaged per FOV		50-150	50-100	5000	-	200	20000	2,000-4,000	-
	Throughput for screening incl. photoactivation (cells per X hours microscope time, as indicated)		0.7 million per 8 h	1 million per 55 h microscope time	3 million per 25 h	1.5 million per 8 h	12.6 million cells (0.6 million per 12 h)	-	60-100 thousand	0.1-4 x 10^5 per 2.3 h
	Normalized throughput for screening incl. photoactivation (cells per 1 h microscope time)		86 thousand/h	18 thousand/h	90-120 thousand/h	188 thousand/h	50 thousand/h	-	-	4-174 thousand/h
	Number of photoactivated cells	experiments from Fig. 2, 3, 5	870-8640 per 2-8 h microscope time	243,000 per 55 h microscope time	60-200 per library of 200,000-700,000 assayed cells	-	-	150-200 per 20,000 screened cells	12.5% (7,5-12,5 thousand)	~2000 within 50 min photoactivation time
	Number of sorting bins		1	4	1	4	1	1	-	1
	Number of sorted cells	experiments from Fig. 2, 3, 5	88-905 per 2-8 h microscope time	637,605 cells were sorted into 4 bins in 55 h (unactivated cells were also sorted)	-	2,000-4,000 per 8h	25,579 sorted per 12.6 million screened cells	-	-	800
	Stimulation time		300 ms	50-800 ms	45-60 s	100-1000 ms	50 ms/pixel dwell time	-	10 min per field-of-view	1 s
	Photoactivation precision, determined by microscopy	96% (34 µW) (Fig. S1)	0.96	-	"Cells adjacent to the target cells showed minimal changes in fluorescence." (cited from study) (Fig. 2B)	-	-	100% (at 2% frequency)	-	refer to Fig. 1B-C in publication
	Selection and photoactivation precision, determined by FACS	100% (34 µW), 47% (84 µW) (Fig. 2, YFP liposomes 1:39)	100%, 47% (at 2.5% frequency)	88-95% (at 0.5%, 4%, 12%, or 50% frequency)	91-97%	80-100% (at 2.3 to 44% frequency)	85% (at 0.5%, 5% or 10% frequency); 50% (at 0.1% frequency)	-	-	0.96
	Selection and photoactivation precision, determined by qPCR	78% (Fig. 3, YFP liposomes 1:39); 81% (Fig. 3, MinD liposomes 1:9 (n=1) or 1:39 (n=2)); 100% (Fig. 5, MinD liposomes 9-variant DNA library)	78%; 81%; 100%	-	-	-	-	-	-	-
	FACS sorting precision (no microscopy involved), determined by qPCR	81% (Fig. S3)	0.81	-	-	-	-	-	-	-
	Selection and photoactivation sensitivity, determined by FACS	15% of YFP-positive liposomes were photoactivated (Fig. 2, YFP liposomes 1:39)	15% (at 2.5% frequency)	80% (at 0.5%, 4%, 12%, or 50% frequency)	-	-	85% (at 0.5%, 5% or 10% frequency); 65% (at 0.1% frequency)	-	-	-
	Fraction of photoactivated cells that are sorted	10 ± 5% of the photoactivated liposomes were sorted (n=9) (Fig. 2, 3, 5)	0.1	-	26% (yeast); 54% (human cells)	-	-	-	-	0.44
Notes					Throughput metrics above are for a screen with yeast cells
